# Supplementary material for: Common patterns in the molecular phylogeography of western palearctic birds: a comprehensive review
Source: J Ornithol. 2021 May 13;162(4):937–59. doi: 10.1007/s10336-021-01893-x (PMC8118378; doi:10.1007/s10336-021-01893-x)
Supplement: Supplementary file 1 — Supplementary file1 (XLSX 29 KB) [file 10336_2021_1893_MOESM1_ESM.xlsx]

## Sheet: Bird species
Nr.	Latin name	English name	Family	Phylogeographic status	Details	Markers	Migration	Year	Reference
1	Accipiter gentilis	Northern Goshawk	Accipitridae	Panmixia	Within Palearctic A. gentilis, there is no clear phylogeographic pattern. The star‐shaped network and widespread homogeneity of haplotypes do not reflect the geographical distribution of subspecies.	MtDNA	Resident	2019	Kunz et al, 2019
2	Acrocephalus agricola	Paddyfield Warbler	Acrocephalidae	Low differentiation	No divergence between Bulgarian and Russian populations, but Kazakhstan birds differe significantly from the first two groups	Msats & mtDNA	Migrant	2011	Zehtindjiev et al, 2011
3	Acrocephalus arundinaceus	Great Reed Warbler	Acrocephalidae	Low differentiation	Two haploclades. One mainly in Western Europe, and the other occuring primarily in Central Europe. Birds from Central Asia share haplotypes with birds from Western Europe	MtDNA	Migrant	1999	Bensch et al, 1999; Hansson et al, 2008
4	Acrocephalus palustris	Marsh Warbler	Acrocephalidae	Panmixia	High leveles of genetic variation and gene flow	MtDNA	Migrant	2014	Arbabi et al, 2014
5	Acrocephalus scirpaceus	Eurasian Reed Warbler	Acrocephalidae	Low differentiation	Three lineages corresponding to the three subspecies (in Europe, Africa and Asia)	MtDNA	Migrant	2014	Arbabi et al, 2014; Olsson et al, 2016
6	Actitis hypoleucos	Common Sandpiper	Scolopacidae	Panmixia	One single widespread lineage	MtDNA	Migrant	2008	Zink et al, 2008
7	Aegipius monachus	Cinereous Vulture	Accipitridae	Geographically distinct lineages	Different lineages in the Iberian, Balkan, Caucasian and Mongolian populations	Msats & mtDNA	Resident	2008	Poulakakis et al, 2008; Çakmak et al, 2019
8	Aegithalos caudatus	Long-tailed Tit	Aegithalidae	Low differentiation	Two geographically unsorted and closely related lineages	NuDNA & mtDNA	Partial migrant	2008	Zink et al, 2008; Song et al, 2016
9	Aegolius funereus	Boreal Owl	Strigidae	Low differentiation	Birds from Norway and East Russia have no detectable genetic variation, but they both differ from the North American population	Msats	Resident	2005	Koopman et al, 2005
10	Alauda arvensis	Eurasian Skylark	Alaudidae	Low differentiation	Two divergent geographically isolated lineages, between Western and Eastern Eurasia	MtDNA	Migrant	2008	Zink et al, 2008
11	Alaudala rufescens	Lesser Short-toed Lark	Alaudidae	Low differentiation	Across the species' range three clades are present, each incorporating more than one subspecies.	NuDNA & mtDNA	Migrant	2020	Ghorbani et al, 2020
12	Alectoris graeca	Rock Partridge	Phasianidae	Geographically distinct lineages	Three different clades in the distribution range of the species: (i) Sicilly, (ii) Alps and (iii) Appennines and Balkans	Msats & mtDNA	Resident	1998	Lucchini and Randi, 1998; Randi et al, 2003
13	Alectoris rufa	Red-legged Partridge	Phasianidae	Low differentiation	Only the population from Corsica appears to be distinct, while the continental population are admixed.	Msats & mtDNA	Resident	2011	Barbanera et al, 2011
14	Anas platyrhynchos	Mallard	Anatidae	Low differentiation	Mallards from Eurasia are characterized by low genetic population differentiation along with slightly expressed phylogeographic structure.	MtDNA	Partial migrant	2011	Hou et al, 2011; Kulikova et al, 2012
15	Anser brachyrhynchus	Pink-footed Goose	Anatidae	Low differentiation	Differentiation between the populations from continental Europe versus UK, Iceland and the Faroe Islands, but no differentiation inside these two macropopulations	MtDNA	Migrant	2005	Ruokonen et al, 2005
16	Aquila adalberti	Spanish Imperial Eagle	Accipitridae	Low differentiation	A certain degree of diferrentiation between birds from Donana National Park and the other populations	Msats & mtDNA	Resident	2004	Martinez-Cruz et al, 2004
17	Aquila chrysaetos	Golden Eagle	Accipitridae	Low differentiation	Shallow split between populations from Northern and Southern Europe. However, Holarctic haplotypes are present in both groups	Msats & mtDNA	Partial migrant	2015	Nebel et al, 2015 & 2019
18	Aquila heliaca	Eastern Imperial Eagle	Accipitridae	Low differentiation	Low genetic differentiation was found between Slovakian populations. Same results for breeding birds in the Ulyanovsk region in Russia.	Msats & mtDNA	Migrant	2009	Vili et al, 2009; Korepov et al, 2017
19	Arenaria interpres	Ruddy Turnstone	Scolopacidae	Low differentiation	Weak contrast among the sampled populations and no geographic structure	MtDNA	Migrant	1994	Wenink et al, 1994
20	Athene noctua	Little Owl	Strigidae	Low differentiation	Two deeply divergent haploclades: one in NW Europe and the second in the SE of the continent plus the Balkan area	Msats & mtDNA	Resident	2008	Wink 2008; Pellegrino et al, 2014; Pellegrino et al, 2015
21	Bubo scandiacus	Snowy Owl	Strigidae	Panmixia	No phylogeographic structure and high levels of gene flow	Sex chromosomes & mtDNA	Partial migrant	2009	Marthinsen et al, 2009
22	Burhinus oedicnemus	Eurasian Stone-curlew	Burhinidae	Low differentiation	Mediterranean populations have a low level of phylogeographic structure, but the birds from the Canary Islands are characterized by just one common haplotype.	Msats & mtDNA	Partial migrant	2014	Mori et al, 2014; Mori et al, 2017
23	Buteo buteo	Common Buzzard	Accipitridae	Panmixia	No structure observed across the breeding areal	NuDNA, msats & mtDNA	Partial migrant	2019	Jowers et al, 2019
24	Buteo rufinus	Long-legged Buzzard	Accipitridae	Panmixia	No structure observed across the breeding areal	NuDNA, msats & mtDNA	Partial migrant	2019	Jowers et al, 2019
25	Calidris alpina	Dunlin	Scolopacidae	Low differentiation	Five major haploclades in the circumpolar range of the species. The current taxonomy with 11 subspecies is not supported by genetic evidence.	Sex chromosomes, msats & mtDNA	Migrant	1993	Wenink et al, 1993; Wenink et al, 1996; Marthinsen et al, 2007; Wennerberg et al, 2008; Lopes et al, 2008
26	Calidris canutus	Red Knot	Scolopacidae	Panmixia	Various populations from the entire range of the species differ by just 1-3 nucleotide substitutions.	MtDNA	Migrant	1994	Baker et al, 1994
27	Calidris maritima	Purple Sandpiper	Scolopacidae	Low differentiation	Breeding birds from the East Atlantic show a shallow divergence with the breeding populations of North America	Msats & mtDNA	Migrant	2017	LeBlanc et al, 2017
28	Calidris pugnax	Ruff	Scolopacidae	Panmixia	High genetic variation, but no phylogeographic structure	NuDNA & mtDNA	Migrant	2012	Verkuil et al,2012
29	Calonectris diomedea	Scopoli's Shearwater	Procellariidae	Low differentiation	Mediterranean and Atlantic birds are grouped separately, but each group is characterized by admixture.	MtDNA	Migrant	2006	Gómez-Díaz et al, 2006
30	Calonectris edwardsii	Cape Verde Shearwater	Procellariidae	Low differentiation	Interestingly, it grouped within the Mediterranean and Atlantic clades of the Scopoli's Shearwater	MtDNA	Migrant	2006	Gómez-Díaz et al, 2006
31	Carduelis citrinella	Citril Finch	Fringillidae	Low differentiation	Birds from the insular populations are genetically distinct in comparison to the continental populations.	Msats & mtDNA	Migrant	1997	Pasquet & Thibault, 1997, Senar et al, 2006
32	Carpodacus erythrinus	Common Rosefinch	Fringillidae	Low differentiation	The common rosefinch population is divided in three main clades, namely the Caucasus, northeastern Eurasia, and central-western Eurasia	Sex chromosomes & mtDNA	Migrant	2005	Pavlova et al, 2005 & Hung et al, 2012
33	Certhia familiaris	Eurasian Treecreeper	Certhiidae	Low differentiation	Across the Western Palearctic, birds have reduced genetic diversity and majority of individuals share a few common haplotypes	NuDNA, msats & mtDNA	Partial migrant	2015	Pons et al, 2015; Pons et al 2019
34	Charadrius hiaticula	Common Ringed Plover	Charadriidae	Low differentiation	Scandinavian and East European populations are characterized by panmixia, but they differ from other populations.	Msats	Migrant	2018	Thies et al, 2018
35	Cinclus cinclus	White-throated Dipper	Cinclidae	Low differentiation	European birds share many common haplotypes. However, some differentiation can be observed for the populations in North Italy, Andalusia, Sicily and Ireland. High levels of gene flow were recorded among the Iberian subpopulations.	Msats & mtDNA	Partial migrant	2005	Lauga et al, 2005; Hourlay et al, 2008; Hernandez et al, 2012; Hernandez et al, 2016
36	Clanga clanga	Great Spotted Eagle	Accipitridae	Low differentiation	High genetic diversity, with no clear phylogeographic structure	MtDNA	Migrant	2004	Vali U 2004 (a,b)
37	Clanga pomarina	Lesser Spotted Eagle	Accipitridae	Low differentiation	Individuals from Greece and the Baltic states share common haplotypes, indicating a post-glacial expansion from the Balkan refugia.	MtDNA	Migrant	2004	Vali U 2004 (a,b)
38	Columba palumbus	Common Wood Pigeon	Columbidae	Panmixia	A geographically based divergence does not exist, which suggests elevated levels of gene flow	MtDNA	Partial migrant	2006	Grosso et al, 2006
39	Corvus corax	Northern Raven	Corvidae	Panmixia	The species forms only one compact clade of closely related sequences	MtDNA	Resident	2007	Haring et al, 2007; Rösner et al, 2014
40	Corvus corone	Carrion Crow	Corvidae	Low differentiation	A division into differentiated subclades can be observed. These mainly correspond to Western vs Eastern European haploclades	MtDNA	Resident	2007	Haring et al, 2007
41	Corvus frugilegus	Rook	Corvidae	Low differentiation	A division into differentiated subclades can be observed. These mainly correspond to Western vs Eastern European haploclades	MtDNA	Resident	2007	Haring et al, 2007
42	Corvus monedula	Jackdaw	Corvidae	Low differentiation	A division into differentiated subclades can be observed. These mainly correspond to Western vs Eastern European haploclades	MtDNA	Resident	2007	Haring et al, 2007
43	Cyanistes caeruleus	Eurasian Blue Tit	Paridae	Low differentiation	Two distinct lineages, with no clear geographic structure	NuDNA, msats, mtDNA & NGS	Partial migrant	1999	Kvist et al, 1999; Kvist 2000; Kvist et al, 2004; Illera et al, 2011; Stervander et al, 2015
44	Cyanistes cyanus	Azure Tit	Paridae	Low differentiation	Birds are charachterized by a few haploclades and it seems that they splitted from the Blue Tit,	NuDNA, msats & mtDNA	Partial migrant	2011	Illera et al, 2011; Stervender et al, 2015
45	Cyanistes teneriffae	African Blue Tit	Paridae	Geographically distinct lineages	Each island forming the Canary archipelago has its distinct set of haplotypes for the African Blue Tit. Furthermore, the Canary Islands appear to have been colonized by birds from the North African population, rathern then vice-versa, as it was previously considered.	NuDNA, msats, mtDNA & NGS	Resident	2005	Kvist et al, 2005; Dietzen et al, 2008; Illera et al, 2011; Stervander et al, 2015
46	Cyanopica cooki	Iberian Magpie	Corvidae	Geographically distinct lineages	The study showed a clear differentiation from the Azure Magpie, which was previously considered a subspecies.	MtDNA	Resident	2007	Haring et al, 2007
47	Dendrocopos major	Great Spotted Woodpecker	Picidae	Panmixia	No phylogeographic structure in birds inhabiting the area from United Kingdom until Russian North Pacific. Only the populations from China and Japan have different haplotypes.	MtDNA	Resident	2002	Zink et al, 2002; Garcia-del-Rey et al, 2007; Perktas and Quintero, 2013
48	Dendrocoptes medius	Middle Spotted Woodpecker	Picidae	Low differentiation	European and Asian haploclades, with no significant phylogeographic structure within the groups	Sex chromosomes & mtDNA	Resident	2018	Kamp et al, 2018
49	Emberiza hortulana	Ortolan Bunting	Emberizidae	Low differentiation	A relatively significant difference between the west, north and east populations, based on migratory divide, but with strong gene flow from the eastern population to the other two	NGS & msats	Migrant	2018	Moussy et al, 2018
50	Emberiza sahari	House Bunting	Emberizidae	Panmixia	The species shows no genetic structure and some populations even share haplotypes with its sister species, the Striolated Bunting from NE Africa	MtDNA	Resident	2018	Schweizer et al, 2018
51	Emberiza schoeniclus	Common Reed Bunting	Emberizidae	Low differentiation	Three partially overlapping and closely related lineages	MtDNA	Migrant	2008	Zink et al, 2008
52	Eremophila alpestris	Horned Lark	Alaudidae	Low differentiation	MtDNA haplotypes clades overlap, while the nuDNA provides little support for the mtDNA groups	Sex chromosomes, nuDNA & mtDNA	Migrant	2014	Drovetski et al, 2014; Ghorbani et al, 2020
53	Eremophila bilopha	Temminck's Lark	Alaudidae	Low differentiation	This species, together with the Horned Lark, can be split into four lineages, which approximately match the subspecies. However, no more details are offered by mtDNA	MtDNA	Resident	2020	Ghorbani et al, 2020
54	Erithacus rubecula	European Robin	Muscicapidae	Low differentiation	Birds from the Azores, Madeira and Canary Islands are characterized by relatively distinct haplotypes, but no geographic structure exists in the continental Western Palearctic.	NuDNA & mtDNA	Partial migrant	2003	Dietzen et al, 2003; Rodrigues et al, 2013;
55	Falco cherrug	Saker Falcon	Falconidae	Panmixia	No clear differentiation in the entire breading areal	NuDNA, msats & mtDNA	Migrant	2007	Nittinger et al, 2007; Zhan et al, 2015
56	Falco naumanni	Lesser Kestrel	Falconidae	Low differentiation	Breeding individuals from Europe differ from their conspecifics in Asia	MtDNA	Migrant	2004	Wink et al, 2004
57	Falco peregrinus	Peregrine Falcon	Falconidae	Low differentiation	Central Europe constitutes a (natural) hybrid zone between F. p. brookei from the Mediterranean and F. p. peregrinus of northern Europe	MtDNA	Migrant	2018	Wink 2018
58	Ficedula albicollis	Collared Flycatcher	Muscicapidae	Panmixia	There is no significant differentiation between any collared flycatcher populations	NuDNA	Migrant	2013	Backström et al, 2013
59	Ficedula hypoleuca	European Pied Flycatcher	Muscicapidae	Low differentiation	Southern and Central European breeding birds differ in constrast to the Northern European ones	Msats & nuDNA	Migrant	2009	Lehtonen et al, 2009, Backström et al, 2013
60	Ficedula parva	Red-breasted Flycatcher	Muscicapidae	Low differentiation	Two divergent and geographically isolated lineages, found in Western Russia and Eastern Asia	MtDNA	Migrant	2008	Zink et al, 2008
61	Fringilla coelebs	Common Chaffinch	Fringillidae	Low differentiation	Populations from the Azores, Madeira and Canary Islands are clearly distinguishable, whereas birds from the continent show no obvious geographic structure.	NuDNA & mtDNA	Partial migrant	2009	Suarez et al, 2009; Rodrigues et al, 2014; Illera et al, 2018
62	Fringilla polatzeki	Gran Canaria Blue Chaffinch	Fringillidae	Geographically distinct lineages	Only found in Gran Canaria. The current population is comprised of no more than 200 individuals. Among the samples birds, several haplotypes could be detected, as well as allelic richness, but the results also highlight a genetic bottleneck.	NuDNA & mtDNA	Resident	2000	Pestano et al, 2000; Garcia-del-Rey et al, 2013; Lifjeld et al, 2016
63	Fringilla teydea	Tenerife Blue Chaffinch	Fringillidae	Geographically distinct lineages	Only found on Tenerife. Several haplotypes are present in the studied populations.	NuDNA & mtDNA	Resident	2000	Pestano et al, 2000; Garcia-del-Rey et al, 2013; Lifjeld et al, 2016
64	Galerida cristata	Crested Lark	Alaudidae	Geographically distinct lineages	Three geographical distinct haplogroups, found in (i) Maghreb, (ii) NW Morocco, Europe and West Asia and (iii) East Algeria and Tunisia	MtDNA	Partial migrant	2006	Guillaumet et al, 2006
65	Grus Grus	Common Crane	Gruidae	Panmixia	No differentiation in birds from Sweden, Netherlands, Denmark, Estonia, Germany and Russia, based on samples from 140 individuals.	Msats	Migrant	2019	Haase et al, 2019
66	Gypaetus barbatus	Bearded Vulture	Accipitridae	Low differentiation	Two haploclades, with one lineage occurring mainly in Western European populations and the second lineage found primarily in African, Eastern European and Central Asian populations	MtDNA	Resident	2004	Godoy et al, 2004
67	Gyps fulvus	Griffon Vulture	Accipitridae	Low differentiation	The species is characterized by high mobility and elevated gene flow among the breeding populations	Msats	Resident	2009	Arshad et al, 2009
68	Haliaeetus albicilla	White-tailed Eagle	Accipitridae	Panmixia	Two haploclades, presenting no geographic structure	Msats & mtDNA	Partial migrant	2010	Honnen et al, 2010; Nemeshazi et al, 2016; Langguth et al, 2012
69	Hieraaetus fasciatus	Bonelli's Eagle	Accipitridae	Panmixia	Low genetic diversity among the sampled populations in the Iberian peninsula and North West Africa, coupled with random distribution of haplotypes.	MtDNA	Resident	2000	Cardia et al, 2000; Cadahia et al, 2007
70	Hirundo rustica	Barn Swallow	Hirundinidae	Panmixia	Population structure among breeding individuals is virtually absent	NGS, msats & mtDNA	Migrant	2016	von Rönn et al, 2016
71	Hydrobates pelagicus	European Storm Petrel	Hydrobatidae	Geographically distinct lineages	Genetic differentiation within the Mediterranean basin population was low but high in the Atlantic one. These two sampled populations have different haplotypes	MtDNA	Resident	2004	Cagnon et al, 2004
72	Lagopus lagopus	Willow Ptarmigan	Phasianidae	Low differentiation	Two major haploclades. First occuring mainly in Western Europe and the second in Russia and North America. Results are similar with both ancient and present DNA data	MtDNA	Resident	2017	Lagerholm et al, 2017
73	Lagopus muta	Rock Ptarmigan	Phasianidae	Low differentiation	Two major haploclades. First occuring mainly in Western Europe and the second in Russia and North America. Results are similar with both ancient and present DNA data	MtDNA	Resident	2017	Lagerholm et al, 2017
74	Lanius collurio	Red-backed Shrike	Laniidae	Panmixia	The Western Palearctic population is divided in two haploclades, with no geographic structure	MtDNA	Migrant	2019	Parau et al, 2019
75	Lanius meridionalis	Iberian Grey Shrike	Laniidae	Low differentiation	Each subspecies is defined by unique haplotypes, with no variation inside the subspecies	NuDNA & mtDNA	Resident	2008	Gonzalez et al, 2008
76	Lanius meridionalis koenigi	Southern Grey Shrike	Laniidae	Low differentiation	Limited gene flow exist between the different islands in the Canary Archipelago.	Msats & mtDNA	Resident	2015	Padilla et al, 2015
77	Lanius minor	Lesser Grey Shrike	Laniidae	Panmixia	A low genetic differentiation exists only between European and Asian populations	NuDNA & mtDNA	Migrant	2011	Kvist et al, 2011
78	Larus argentatus	European Herring Gull	Laridae	Low differentiation	European birds cluster in two main haplogroups	NuDNA, msats & mtDNA	Partial migrant	2012	Sonsthagen et al, 2012
79	Larus armenicus	Armenian Gull	Laridae	Low differentiation	81 individuals from three distinct breeding locations in Turkey were investigated. No clear phylogeographic pattern was revealed	MtDNA	Partial migrant	2001	Liebers et al, 2001
80	Larus fuscus	Lesser Black-backed Gull	Laridae	Low differentiation	Individuals can be separated into a Western and Eastern clade	MtDNA	Partial migrant	2002	Liebers & Helbig, 2002
81	Larus michahellis	Yellow-legged Gull	Laridae	Low differentiation	Across the 78 individuals from sic countries there is no significant geographical structure	MtDNA	Partial migrant	2001	Liebers et al, 2001
82	Limosa limosa	Black-tailed Godwit	Scolopacidae	Low differentiation	The three subspecies are mostly identified by unique haplotypes, although the genetic distance is insignificant	MtDNA	Migrant	2009	Höglund et al, 2009
83	Locustella luscinioides	Savi's Warbler	Locustellidae	Panmixia	Two major genetic groups: one around the Balkans while the other is restricted to Iberia. The Iberian population also contains haplotypes from the Balkans.	Msats & mtDNA	Migrant	2012	Neto et al, 2012
84	Loxia curvirostra	Red Crossbill	Fringillidae	Panmixia	Mitochondrial haplotypes are mixed at the continental level among the dierent types or subspecies	MtDNA	Partial migrant	1999	Questiau et al, 1999
85	Luscinia svecica	Bluethroat	Muscicapidae	Panmixia	Across the entire Palearctic, only a slight differentiation exists between birds breeding in the North and individuals from the South. However, some haplotypes are common	MtDNA	Migrant	2003	Zink et al, 2003
86	Lyrurus tetrix	Black Grouse	Phasianidae	Low differentiation	Low genetic diversity among the European populations. Among these, the isolated ones have the lowest diversity	Msats & mtDNA	Resident	2007	Höglund et al, 2007; Corrales et al, 2014; Sittenthaler et al, 2018; Rutkowski et al, 2019
87	Mareca penelope	Eurasian Wigeon	Anatidae	Panmixia	Absence of geographic structure, based on haplotype phylogeny	MtDNA	Migrant	2019	Kulikova et al, 2019
88	Merops apiaster	European Bee-eater	Meropidae	Panmixia	Genetic admixture between populations from Europe, Asia and Africa	Msats & mtDNA	Migrant	2019	de Melo Moura et al, 2019
89	Milvus milvus	Red Kite	Accipitridae	Low differentiation	Reduced genetic diversity, with higher haplotype numbers in the Central European and Spanish populations, which represent the stronghold of the continent	MtDNA	Partial migrant	2005	Roques et al, 2005
90	Montifringilla nivalis	White-winged Snowfinch	Passeridae	Low differentiation	Birds from the Cantabrian mountains have unique haplotypes, but the Pyrenees and Alps populations appear to be mixed.	Hydrogen isotopes and mtDNA	Partial migrant	2017	Resano-Mayor et al, 2017
91	Motacilla alba	White Wagtail	Motacillidae	Panmixia	Individuals from Great Britain until East Russia form the same clade.	NGS, nuDNA & mtDNA	Migrant	2005	Pavlova et al, 2005; Li et al, 2016; Harris et al, 2018
92	Motacilla cinerea	Grey Wagtail	Motacillidae	Panmixia	No consistent population structure. The study suggest a panmictic population	NGS, nuDNA & mtDNA	Migrant	2018	Harris et al, 2018
93	Motacilla citreola	Citrine Wagtail	Motacillidae	Panmixia	No phylogeographic structure in 38 birds from 7 Eurasian breeding locations	NGS, nuDNA & mtDNA	Migrant	2003	Pavlova et al, 2003; Harris et al, 2018
94	Motacilla flava	Yellow Wagtail	Motacillidae	Panmixia	Three clades currently documented: Europe and southwestern Asia, northeastern Eurasia, and southeastern Asia	NGS, nuDNA & mtDNA	Migrant	2003	Pavlova et al, 2003; Harris et al, 2018
95	Muscicapa striata	Spotted Flycatcher	Muscicapidae	Panmixia	Birds from the Western Palearctic share common haplotypes	NuDNA & mtDNA	Migrant	2016	Pons et al, 2016
96	Netta rufina	Red-crested Pochard	Anatidae	Panmixia	No significant structure among the Western Palearctic populations	Msats & mtDNA	Migrant	2004	Gay et al, 2004
97	Nucifraga caryocatactes	Spotted Nutcracker	Corvidae	Panmixia	The species forms only one compact clade of closely related sequences	MtDNA	Resident	2007	Haring et al, 2007; Dohms & Burg 2014; Dohms 2016
98	Numenius arquata	Eurasian Curlew	Scolopacidae	Low differentiation	Breeding individuals from Western Europe share several common haplotypes, although some haplotypes are population specific. Birds from Western Russia generally have their own haplotypes.	NuDNA, mtDNA & NGS	Migrant	2019	Rodrigues et al, 2019; Tan et al, 2019
99	Numenius phaeopus	Eurasian Whimbrel	Scolopacidae	Panmixia	Within Palaearctic whimbrels, there is no noticeable geographic differentiation. The populations are connected by substantial gene flow.	NGS	Migrant	2019	Tan et al, 2019
100	Oenanthe cypriaca	Cyprus Wheatear	Muscicapidae	Low differentiation	No consistent genetic population differences across the Oenanthe hispanica–pleschanka–cypriaca complex.	NuDNA & mtDNA	Migrant	2012	Randler et al, 2012; Alaei Kakhki et al, 2018
101	Oenanthe hispanica	Black-eared Wheatear	Muscicapidae	Low differentiation	No consistent genetic population differences across the Oenanthe hispanica–pleschanka–cypriaca complex.	NuDNA & mtDNA	Migrant	2018	Alaei Kakhki et al, 2018
102	Oenanthe oenanthe	Northern Wheatear	Muscicapidae	Low differentiation	MtDNA could not even distinguish between subspecies. However, SNPs from mitogenomes could make the difference between birds from Iceland, Greenland, Morocco, but not the populations from Europe.	NGS & mtDNA	Migrant	2018	Wang et al, 2018; Wang et al, 2020
103	Oenanthe pleschanka	Pied Wheatear	Muscicapidae	Low differentiation	No consistent genetic population differences across the Oenanthe hispanica–pleschanka–cypriaca complex.	NuDNA & mtDNA	Migrant	2018	Alaei Kakhki et al, 2018
104	Otis tarda	Great Bustard	Otididae	Low differentiation	Western Palearctic birds have low genetic differentiation. The Iberian population has distinct haplotypes. Birds from Germany, Hungary, Slovakia and Russia share haplotypes, while also showing some distinct ones.	NuDNA & mtDNA	Resident	2000	Pitra et al, 2000
105	Pandion haliaetus	Osprey	Pandionidae	Panmixia	This truly cosmopolitan species is divided into just four global lineages: Europe-Africa, the Americas, Indo-Australasia and the North-East Asia	MtDNA	Migrant	2015	Monti et al, 2015
106	Parus major	Great Tit	Paridae	Panmixia	One common haplotype is shared by birds from Spain to Finland. The other haplotypes differ only by a handful of substitutions. No population structure has been detected by these studies	NGS, nuDNA & mtDNA	Partial migrant	1999	Kvist et al, 1999; Kvist 2000; Pavlova et al, 2006; Spurgin et al, 2019; Song et al, 2020
107	Perdix perdix	Grey Partridge	Phasianidae	Low differentiation	Western vs Eastern European haploclades, although some population contain both type of haplotypes	MtDNA	Resident	2002	Liukkonen-Anttila et al, 2002
108	Periparus ater	Coal Tit	Paridae	Low differentiation	Three lineages are found across Europe: one in the North, one in the center and one in the South. The central populations have mixed characters.	Msats & mtDNA	Resident	2013	Pentzold et al, 2013; Tritsch et al, 2018
109	Perisoreus infaustus	Siberian Jay	Corvidae	Panmixia	The species forms only one compact clade of closely related sequences	MtDNA	Resident	2007	Haring et al, 2007
110	Phalacrocorax carbo	Great Cormorant	Phalacrocoracidae	Low differentiation	Overall, certain haplotype groups can be atributed to specific geographic area. However, several haplotypes have a wide distribution e.g. from Norway to Sardinia	MtDNA	Partial migrant	2001	Winney et al, 2001; Marion et al, 2006
111	Phoenicurus phoenicurus	Common Redstart	Muscicapidae	Panmixia	Two haploclades are found in the Western Palearctic, with no geographic structure	MtDNA	Migrant	2012	Hogner et al, 2012
112	Phylloscopus canariensis	Canary Islands Chiffchaff	Phylloscopidae	Geographically distinct lineages	Individuals from the Gran Canaria are distinct. The remaining islands also have specific haplotypes, although there is not a 100% correlation.	MtDNA	Resident	2020	Illera et al, 2020
113	Phylloscopus collybita	Common Chiffchaff	Phylloscopidae	Low differentiation	Generally, each subspecies is characterized by a unique set of haplotypes. Northern and Balkan birds are mixed. Inside subspecies, there is no differentiation.	MtDNA	Migrant	2019	Raković et al, 2019
114	Phylloscopus trochilus	Willow Warbler	Phylloscopidae	Panmixia	The two subspecies from Western Palearctic, trochilus and acredula, are almost genetically identical in both mitochondrial DNA and microsatellite loci	Msats & mtDNA	Migrant	1999	Bensch et al, 1999
115	Pica pica	Eurasian Magpie	Corvidae	Low differentiation	A division into differentiated subclades can be observed. These mainly correspond to Western vs Eastern European haploclades	NuDNA & mtDNA	Resident	2007	Haring et al, 2007; Kryukov et al, 2017; Song et al, 2018
116	Picoides tridactylus	Eurasian Three-toed Woodpecker	Picidae	Panmixia	In Eurasia, no genetic structure has been observed.	MtDNA	Resident	2002	Zink et al, 2002
117	Picus viridis	European Green Woodpecker	Picidae	Low differentiation	Three major clades, in North Africa, Iberian Peninsula and Europe. No substructure exists.	Sex chromosomes, nuDNA & mtDNA	Resident	2011	Pons et al, 2011; Perktas et al 2011; Pons et al, 2019
118	Poecile montanus	Willow Tit	Paridae	Panmixia	No population structure exists and even the subspecies share haplotypes	MtDNA	Partial migrant	2001	Kvist et al, 2001; Salzburger et al, 2002; Pavlova et al, 2006
119	Prunella modularis	Dunnock	Prunellidae	Low differentiation	Three distinct evolutionary lineages, separated by refugial origin.	MtDNA	Migrant	2018	Drovetski et al, 2018
120	Regulus regulus	Goldcrest	Regulidae	Low differentiation	Continental populations have no genetic structure, but birds from Azores and the Canary Islands have both shared and island specific haplotypes	NuDNA & mtDNA	Migrant	2014	Rodrigues et al, 2014
121	Riparia riparia	Sand Martin	Hirundinidae	Low differentiation	Generally, birds from Europe and Western Siberia can be distinguished from birds in Eastern Siberia, Far East and North America.	NuDNA & mtDNA	Migrant	2008	Pavlova et al, 2008
122	Serinus canaria	Atlantic Canary	Fringillidae	Geographically distinct lineages	Birds from Azores, Canary and Madeira have specific haplotypes. Only two haplotypes are shared	MtDNA	Resident	2006	Dietzen et al, 2006
123	Sitta europea	Eurasian Nuthatch	Sittidae	Low differentiation	Three distinct clades have been discovered: one in Europe, one in the Caucasus and one Asian. No structure inside this major clades exists	NuDNA & mtDNA	Resident	2006	Zink et al, 2006; Hung et al, 2012; Päckert et al, 2020
124	Sitta krueperi	Krüper's Nuthatch	Sittidae	Geographically distinct lineages	Three specific haplotype groups in birds from Turkey. Two in the North and one in the South. Reduced gene flow occurs	Msats & mtDNA	Resident	2012	Albayrak et al, 2012
125	Sitta neumayer	Western Rock Nuthatch	Sittidae	Low differentiation	Only the populations from Zagros Mountains in Iran are genetically distinct	MtDNA	Partial migrant	2018	Elverici 2018
126	Sitta tephronota	Eastern Rock Nuthatch	Sittidae	Low differentiation	Only the populations from Zagros Mountains in Iran are genetically distinct	MtDNA	Partial migrant	2018	Elverici 2018
127	Sitta whiteheadi	Corsican Nuthatch	Sittidae	Low differentiation	Two main clusters exist, corresponding to the North and South of the island. However, gene flow occurs between the two groups	NuDNA & mtDNA	Resident	2016	Thibault et al, 2016
128	Somateria mollissima	Common Eider	Anatidae	Geographically distinct lineages	Significant genetic differentiations both among single colonies within geographical regions and among such regions. As a result of the extreme female philopatry in eiders, almost all analysed breeding colony harbours its peculiar set of haplotypes of the maternally inherited mtDNA	Msats & mtDNA	Migrant	2004	Tiedemann et al, 2004
129	Streptopelia decaocto	Eurasian Collared Dove	Columbidae	Panmixia	Two haploclades are found in the Western Palearctic, with no geographic structure	MtDNA	Resident	2018	Bagi et al, 2018
130	Streptopelia turtur	European Turtle Dove	Columbidae	Panmixia	The species is panmictic across Europe and no genetic structure was found across flyways	NGS & mtDNA	Migrant	2016	Calderon et al, 2016
131	Strix aluco	Tawny Owl	Strigidae	Geographically distinct lineages	European, North African and Asian tawny owls represent three distinct lineages, where North Africa is the sister clade to European owls. Within Europe, three well-supported clades exist, that correspond to each of the three allopatric refugia. Expansion patterns indicate that owls from the Balkan refugium repopulated most of northern Europe, while expansion out of Iberia and Italy had only region…	MtDNA	Resident	2005	Brito, 2005
132	Strix uralensis	Ural Owl	Strigidae	Low differentiation	Five genetic clusters with no strong phylogeographic structure	NuDNA & mtDNA	Resident	2014	Hausknecht et al, 2014
133	Sylvia atricapilla	Eurasian Blackcap	Sylviidae	Panmixia	No genetic structure among various populations across Eurasia. A slight difference exists between birds with different migratory behaviour.	MtDNA	Migrant	2004	Perez-Tris et al, 2004
134	Sylvia cantillans	Subalpine Warbler	Sylviidae	Low differentiation	There are significant genetic differences among the subspecies, and populations from the three main refugia can be distinguished. No stronger phylogeographic structure is currently available.	NuDNA & mtDNA	Migrant	2008	Brambilla et al, 2008; Zuccon et al, 2020
135	Sylvia conspicillata	Spectacled Warbler	Sylviidae	Low differentiation	Continental birds have high genetic diversity and no clear phylogeographic structure. However, the populations from oceanic islands have specific haplotypes and can be easily distinguished from their continental conspecifics.	Msats & mtDNA	Partial migrant	2014	Illera et al, 2014
136	Sylvia curruca	Lesser Whitethroat	Sylviidae	Low differentiation	Individuals from the Western Palearctic can be generally separated in two main groups: Europe and the Near East.	NuDNA & mtDNA	Migrant	2013	Olsson et al, 2013; Abdilzadeh et al, 2020
137	Sylvia subalpina	Moltoni's Warbler	Sylviidae	Low differentiation	Birds from the Islands are genetically distinct from the continental ones, but no aditional differences exist.	NuDNA & mtDNA	Migrant	2008	Brambilla et al, 2008; Zuccon et al, 2020
138	Tetrao urogallus	Western Capercaillie	Phasianidae	Low differentiation	Birds from Iberian Peninsula form a distinct clade. Individuals from the Pyrenees contain haplotypes from both Iberian and other European populations, indicating a contact zone.	Msats & mtDNA	Resident	2002	Segelbacher et al, 2002, Segelbacher et al, 2003; Liukkonen-Anttila et al, 2004; Rutkowski et al, 2005; Duriez et al, 2007; Rodriguez-Munoz et al, 2007; Segelbacher et al, 2007; Bajc et al 2011; Rutkowski et al, 2017; Klinga et al, 2020
139	Tetrastes bonasia	Hazel Grouse	Phasianidae	Geographically distinct lineages	High genetic diversity and most haplotypes are linked to certain regions, mainly because of habitat fragmentation	Msats & mtDNA	Resident	2008	Sahlsten et al, 2008; Rutkowski et al, 2012; Rutkowski et al, 2016
140	Tetrax tetrax	Little Bustard	Otididae	Panmixia	Substantial admixture between multiple populations in Spain and France.	MtDNA	Migrant	2011	Garcia et al, 2011
141	Tringa totanus	Common Redshank	Scolopacidae	Low differentiation	In majority of cases birds can be attributed to certain subspecies, but very rare to their breeding population	NuDNA & mtDNA	Migrant	2005	Ottvall et al, 2005
142	Troglodytes troglodytes	Eurasian Wren	Troglodytidae	Low differentiation	Birds from Europe and Caucasia share many haplotypes. A low degree of differenciation occurs in the individuals breeding in the UK	MtDNA	Partial migrant	2004	Drovetski et al, 2004; Shannon et al, 2014; Albrecht et al, 2018 & 2020
143	Turdus merula	Common Blackbird	Turdidae	Low differentiation	This study indicates a reduced level of genetic differentiation between Blackbirds from the Azores, Madeira, North Africa and Western Europe	Sex chromosomes & mtDNA	Partial migrant	2016	Rodrigues et al, 2016
144	Upupa epops	Eurasian Hoopoe	Upupidae	Panmixia	Across Europe, hoopoes have no genetic structure. Individuals breeding in the Caucasus appear to show little signs of differentiation	Msats & mtDNA	Migrant	2017	Wang et al, 2017
145	Xenus cinereus	Terek Sandpiper	Scolopacidae	Panmixia	Distribution-wide genetic structure is negligible; the only population that showed significant genetic differentiation is the geographically isolated Dnieper River basin population in Eastern Europe	Msats & mtDNA	Migrant	2019	Rönkä et al, 2019
