# Supplementary material for: Common patterns in the molecular phylogeography of western palearctic birds: a comprehensive review
Source: J Ornithol. 2021 May 13;162(4):937–59. doi: 10.1007/s10336-021-01893-x (PMC8118378; doi:10.1007/s10336-021-01893-x)
Supplement: Supplementary file 2 — Supplementary file2 (XLSX 26 KB) [file 10336_2021_1893_MOESM2_ESM.xlsx]

## Sheet: Bird literature
Nr.	Authors	Title	Year	Type
1	Abdilzadeh R. et al	Molecular assessment of the distribution and taxonomy of the Lesser Whitethroat Sylvia curruca complex in Iran, with particular emphasis on the identity of the contentious taxon, zagrossiensis Sarudny, 1911	2020	Journal article
2	Alaei Kakhki N. et al	Phylogeography of the Oenanthe hispanica–pleschanka–cypriaca complex (Aves, Muscicapidae: Saxicolinae): Diversification history of open-habitat specialists based on climate niche models, genetic data, and morphometric data	2018	Journal article
3	Albayrak T. et al	Phylogeography and population structure of Krüper’s Nuthatch Sitta krueperi from Turkey based on microsatellites and mitochondrial DNA	2012	Journal article
4	Albrecht, F. et al	Phylogeny of the Eurasian Wren Nannus troglodytes (Aves: Passeriformes: Troglodytidae) reveals deep and complex diversification patterns of Ibero-Maghrebian and Cyrenaican populations	2020	Journal article
5	Albrecht, F. et al	Phylogeography of the Eurasian Wren Troglodytes troglodytes – complex diversification patterns of Ibero-Maghrebian populations	2018	Proceedings
6	Arbabi T. et al	Mitochondrial evidence for genetic diversity and low phylogeographic differentiation in the Marsh Warbler Acrocephalus palustris (Aves: Acrocephalidae)	2014	Journal article
7	Arbabi T. et al	Mitochondrial phylogeography of the Eurasian Reed Warbler Acrocephalus scirpaceus and the first genetic record of A. s. fuscus in Central Europe	2014	Journal article
8	Arshad M. et al	Genetic variation of four Gyps species (Gyps bengalensis, G. africanus, G. indicus and G. fulvus) based on microsatellite analysis	2009	Journal article
9	Backström N. et al	Inferring the demographic history of European Ficedula flycatcher populations	2013	Journal article
10	Bagi Z. et al	MtDNA genetic diversity and structure of Eurasian Collared Dove (Streptopelia decaocto)	2018	Journal article
11	Bajc. M et al	Genetic differentiation of the Western Capercaillie highlights the importance of South-eastern Europe for understanding the species phylogeography	2011	Journal article
12	Baker A. J. et al	Unraveling the intraspecific phylogeography of Knots Calidris canutus: a progress report on the search for genetic markers	1994	Journal article
13	Barbanera F. et al	Molecular phylogeny and diversity of the Corsican red-legged partridge: hybridization and management issues	2011	Journal article
14	Bensch S. & Hasselquist D.	Phylogeographic population structure of great reed warblers: an analysis of mtDNA control region sequences	1999	Journal article
15	Bensch S. et al	Morphological and molecular variation across a migratory divide in willow warblers, Phylloscopus trochilus	1999	Journal article
16	Brambilla M. et al	A molecular phylogeny of the Sylvia cantillans complex: Cryptic species within the Mediterranean basin	2008	Journal article
17	Brito P. H.	The influence of Pleistocene glacial refugia on tawny owl genetic diversity and phylogeography in western Europe	2005	Journal article
18	Cadahía L. et al	Low mitochondrial DNA diversity in the endangered Bonelli’s Eagle (Hieraaetus fasciatus) from SW Europe (Iberia) and NW Africa	2007	Journal article
19	Cagnon C. et al	Phylogeographic differentiation of storm petrels (Hydrobates pelagicus) based on cytochrome b mitochondrial DNA variation	2004	Journal article
20	Çakmak E. et al	Extremely Low Mitochondrial DNA Diversity in a near Threatened Species, the Cinereous Vulture Aegypius monachus in Turkey	2019	Journal article
21	Calderon L. et al	Genomic evidence of demographic fluctuations and lack of genetic structure across flyways in a long distance migrant, the European turtle dove	2016	Journal article
22	Cardia P. et al	Preliminary genetic analysis of some western Palaeartic populations of Bonelli’s Eagle, Hieraetus fasciatus	2000	Book chapter
23	Carneiro de Melo Moura C. et al	Pliocene origin, ice ages and postglacial population expansion have influenced a panmictic phylogeography of the European Bee-Eater	2019	Journal article
24	Corrales C. et al	Phylogeography and subspecies status of Black Grouse	2014	Journal article
25	Dietzen C. et al	Phylogeography of island canary (Serinus canaria) populations	2006	Journal article
26	Dietzen C. et al	Phylogeography of the blue tit (Parus teneriffae-group) on the Canary Islands based on mitochondrial DNA sequence data and morphometrics	2008	Journal article
27	Dietzen C. et al	The phylogeographic differentiation of the European robin Erithacus rubecula on the Canary Islands revealed by mitochondrial DNA sequence data and morphometrics: evidence for a new robin taxon on Gran Canaria?	2003	Journal article
28	Dohms K. M.	Phylogeography of three high latitude resident corvids : Clark’s nutcracker (Nucifraga columbiana), Eurasian nutcracker (Nucifraga caryocatactes), and gray jay (Perisoreus canadensis)	2016	PhD thesis
29	Dohms K. M. & Burg T. M.	Limited geographic genetic structure detected in a widespread Palearctic corvid, Nucifraga caryocatactes	2014	Journal article
30	Drovetski S. V. et al	A test of the European Pleistocene refugial paradigm, using a Western Palaearctic endemic bird species	2018	Journal article
31	Drovetski S. V. et al	Complex biogeographic history of a Holarctic passerine	2004	Journal article
32	Drovetski S. V. et al	Limited Phylogeographic Signal in Sex-Linked and Autosomal Loci Despite Geographically, Ecologically, and Phenotypically Concordant Structure of mtDNA Variation in the Holarctic Avian Genus Eremophila	2014	Journal article
33	Duriez O. et al	Phylogeography of the capercaillie in Eurasia: what is the conservation status in the Pyrenees and Cantabrian Mounts?	2007	Journal article
34	Elverici C.	Phylogeography of Rock Nuthatches: an integrated approach	2018	MSc thesis
35	Garcia J. T. et al	Genetic consequences of interglacial isolation in a steppe bird	2011	Journal article
36	Garcia-del-Rey E. et al	Canary Island great spotted woodpecker (Dendrocopos major) has distinct mtDNA	2007	Journal article
37	Garcia-del-Rey E. et al	Reduced genetic diversity and sperm motility in the endangered Gran Canaria Blue Chaffinch Fringilla teydea polatzeki	2013	Journal article
38	Gay L. et al	Phylogeography of a game species: the red-crested pochard (Netta rufina) and consequences for its management	2004	Journal article
39	Ghorbani F. et al	Densely sampled phylogenetic analyses of the Lesser Short-toed Lark (Alaudala rufescens) — Sand Lark (A. raytal) species complex (Aves, Passeriformes) reveal cryptic diversity	2020	Journal article
40	Ghorbani F. et al	Mitochondrial phylogeography of the genus Eremophila confirms underestimated species diversity in the Palearctic	2020	Journal article
41	Godoy J. A. et al	Phylogeography, genetic structure and diversity in the endangered bearded vulture (Gypaetus barbatus, L.) as revealed by mitochondrial DNA	2004	Journal article
42	Gómez-Díaz E. et al	Phylogeography of the Calonectris shearwaters using molecular and morphometric data	2006	Journal article
43	Gonzalez J. et al	Evidence from DNA nucleotide sequences and ISSR profiles indicates paraphyly in subspecies of the Southern Grey Shrike (Lanius meridionalis)	2008	Journal article
44	Grosso A. R. et al	Columba palumbus Cyt b-like Numt sequence: Comparison with functional homologue and the use of universal primers	2006	Journal article
45	Guillaumet A. et al	History of the Crested Lark in the Mediterranean region as revealed by mtDNA sequences and morphology	2006	Journal article
46	Haase M. et al	Shallow genetic population structure in an expanding migratory bird with high breeding site fidelity, the Western Eurasian Crane Grus grus grus	2019	Journal article
47	Hansson B. et al	Postglacial colonisation patterns and the role of isolation and expansion in driving diversification in a passerine bird	2008	Journal article
48	Haring E. et al	Phylogeographic patterns in widespread corvid birds	2007	Journal article
49	Harris R. B. et al	Discordance between genomic divergence and phenotypic variation in a rapidly evolving avian genus (Motacilla)	2018	Journal article
50	Hausknecht R. et al	Phylogeographic analysis and genetic cluster recognition for the conservation of Ural Owls (Strix uralensis) in Europe	2014	Journal article
51	Hernández M. Á. et al	Genetic differences among Iberian White-Throated Dipper Cinclus cinclus populations based on the cytochrome b sequence	2012	Journal article
52	Hernández M. Á. et al	Is isolation by distance the cause of the genetic structure of the Iberian white-throated dipper populations?	2016	Journal article
53	Höglund J. et al	Genetic variability in European black grouse (Tetrao tetrix)	2007	Journal article
54	Höglund J. et al	Phylogeography of the Black-tailed Godwit Limosa limosa: substructuring revealed by mtDNA control region sequences	2009	Journal article
55	Hogner S. et al	Deep sympatric mitochondrial divergence without reproductive isolation in the common redstart Phoenicurus phoenicurus	2012	Journal article
56	Honnen A. C. et al	Mitochondrial DNA and nuclear microsatellites reveal high diversity and genetic structure in an avian top predator, the white-tailed sea eagle, in central Europe	2010	Journal article
57	Hou Z. et al	Genetic structure of Eurasian and North American mallard ducks based on mtDNA data	2011	Journal article
58	Hourlay F. et al	Evidence of a highly complex phylogeographic structure on a specialist river bird species, the dipper (Cinclus cinclus)	2008	Journal article
59	Hung C. M. et al	Multilocus coalescence analyses support a mtDNA-based phylogeographic history for a widespread Palearctic passerine bird, Sitta europaea	2012	Journal article
60	Hung C. M. et al	Recent allopatric divergence and niche evolution in a widespread Palearctic bird, the common rosefinch (Carpodacus erythrinus)	2012	Journal article
61	Illera J. C. et al	A multi-gene approach reveals a complex evolutionary history in the Cyanistes species group	2011	Journal article
62	Illera J. C. et al	Acoustic, genetic, and morphological analyses of the Canarian common chaffinch complex Fringilla coelebs ssp. reveals cryptic diversification	2018	Journal article
63	Illera J. C. et al	Genetic, morphological, and acoustic evidence reveals lack of diversification in the colonization process in an island bird	2014	Journal article
64	Illera J. C. et al	Maternal Genetic Structure Reveals an Incipient Differentiation in the Canary Islands Chiffchaff Phylloscopus canariensis	2020	Journal article
65	Jowers M. J. et al	Unravelling population processes over the Late Pleistocene driving contemporary genetic divergence in Palearctic Buzzards	2019	Journal article
66	Kamp L. et al	Significant Asia-Europe divergence in the middle spotted woodpecker	2018	Journal article
67	Klinga P. et al	Temporal landscape genetic data indicate an ongoing disruption of gene flow in a relict bird species	2020	Journal article
68	Koopman E. et al	Genetic similarity among Eurasian subspecies of boreal owls Aegolius funereus	2005	Journal article
69	Korepov et al	Genetic differentiation and polymorphism of the Volga population of the Imperial Eagle (Aquila heliaca, Falconiformes, Accipitridae) according to a mitochondrial DNA analysis	2017	Journal article
70	Kryukov A. P. et al	Deep phylogeographic breaks in Magpie Pica pica across the Holarctic: concordance with bioacoustics and phenotypes	2017	Journal article
71	Kulikova V. et al	Holarctic phylogeographic structure of Eurasian wigeon (Mareca penelope)	2019	Journal article
72	Kulikova V. et al	Phylogeography of the mallard Anas platyrhynchos from Eurasia inferred from sequencing of the mtDNA control region.	2012	Journal article
73	Kunz F. et al	Mitochondrial phylogenetics of the goshawk Accipiter [gentilis] superspecies	2019	Journal article
74	Kvist L.	Phylogeny and phylogeography of European Parids	2000	PhD thesis
75	Kvist L. et al	Colonisation and diversification of the blue tits (Parus caeruleus teneriffae-group) in the Canary Islands	2005	Journal article
76	Kvist L. et al	Different population structures in northern and southern populations of the European blue tit (Parus caeruleus)	1999	Journal article
77	Kvist L. et al	Glacial history and colonization of Europe by the blue tit Parus caeruleus	2004	Journal article
78	Kvist L. et al	Phylogeography of a Palaearctic sedentary passerine, the willow tit (Parus montanus)	2001	Journal article
79	Kvist L. et al	Population decline is accompanied by loss of genetic diversity in the Lesser Grey Shrike Lanius minor	2011	Journal article
80	Kvist L. et al	The colonization history and present-day population structure of the European great tit (Parus major major)	1999	Journal article
81	Lagerholm V. K. et al	Range shifts or extinction? Ancient DNA and distribution modelling reveal past and future responses to climate warming in cold-adapted birds	2017	Journal article
82	Langguth T. et al	Genetic structure and phylogeography of a European flagship species, the white-tailed sea eagle Haliaeetus albicilla	2013	Journal article
83	Lauga B. et al	Phylogeography of the white-throated dipper Cinclus cinclus in Europe	2005	Journal article
84	LeBlanc N. M et al	Population structure of Purple Sandpipers (Calidris maritima) as revealed by mitochondrial DNA and microsatellites.	2017	Journal article
85	Lehtonen P. K. et al	Geographic patterns of genetic differentiation and plumage colour variation are different in the pied flycatcher (Ficedula hypoleuca)	2009	Journal article
86	Li X. et al	Shaped by uneven Pleistocene climate: mitochondrial phylogeographic pattern and population history of white wagtail Motacilla alba (Aves: Passeriformes)	2016	Journal article
87	Liebers D. & Helbig A. J.	Phylogeography and colonization history of Lesser Black-backed Gulls (Larus fuscus) as revealed by mtDNA sequences	2002	Journal article
88	Liebers D. et al	Genetic differentiation and phylogeography of gulls in the Larus cachinnans–fuscus group (Aves: Charadriiformes)	2001	Journal article
89	Lifjeld J. T. et al	Species-level divergences in multiple functional traits between the two endemic subspecies of Blue Chaffinches Fringilla teydea in Canary Islands	2016	Journal article
90	Liukkonen-Anttila T. et al	Lack of genetic structuring and subspecies differentiation in the capercaillie (Tetrao urogallus) in Finland	2004	Journal article
91	Liukkonen-Anttila T. et al	Mitochondrial DNA variation and the phylogeography of the grey partridge (Perdix perdix) in Europe: from Pleistocene history to present day populations	2002	Journal article
92	Lopes R. J. et al	Geographical segregation in Dunlin Calidris alpina populations wintering along the East Atlantic migratory flyway – evidence from mitochondrial DNA analysis	2008	Journal article
93	Lucchini V. & Randi E.	Mitochondrial DNA sequence variation and phylogeographical structure of rock partridge (Alectoris graeca) populations	1998	Journal article
94	Marion S. et al	Ecological segregation and population structuring of the Cormorant Phalacrocorax carbo in Europe, in relation to the recent introgression of continental and marine subspecies	2006	Journal article
95	Marthinsen G. et al	No phylogeographic structure in the circumpolar snowy owl (Bubo scandiacus)	2009	Journal article
96	Marthinsen G. et al	Phylogeography and subspecies taxonomy of dunlins (Calidris alpina) in western Palearctic analysed by DNA microsatellites and amplified fragment length polymorphism markers	2007	Journal article
97	Martinez-Cruz et al	Population genetics after fragmentation: the case of the endangered Spanish imperial eagle (Aquila adalberti)	2004	Journal article
98	Monti F. et al	Being cosmopolitan: evolutionary history and phylogeography of a specialized raptor, the Osprey Pandion haliaetus	2015	Journal article
99	Mori A. et al	A first assessment of genetic variability in the Eurasian Stone-curlew Burhinus oedicnemus	2014	Journal article
100	Mori A. et al	Multilocus approach reveals an incipient differentiation process in the Stone-curlew, Burhinus oedicnemus around the Mediterranean basin	2017	Journal article
101	Moussy C. et al	The genetic structure of the European breeding populations of a declining farmland bird, the ortolan bunting (Emberiza hortulana), reveals conservation priorities	2018	Journal article
102	Nebel et al	Mitochondrial DNA analysis reveals Holarctic homogeneity and a distinct Mediterranean lineage in the Golden eagle (Aquila chrysaetos)	2015	Journal article
103	Nebel et al	New insights into population structure of the European golden eagle (Aquila chrysaetos) revealed by microsatellite analysis	2019	Journal article
104	Nemesházi E. et al	Natural and anthropogenic influences on the population structure of white-tailed eagles in the Carpathian Basin and central Europe	2016	Journal article
105	Neto J. M. et al	Phylogeography of a Habitat Specialist with High Dispersal Capability: The Savi’s Warbler Locustella luscinioides	2012	Journal article
106	Nittinger F. et al	Phylogeography and population structure of the saker falcon (Falco cherrug) and the influence of hybridization: mitochondrial and microsatellite data	2007	Journal article
107	Olsson U. et al	Mitochondrial phylogeny of the Eurasian/African reed warbler complex (Acrocephalus, Aves). Disagreement between morphological and molecular evidence and cryptic divergence: A case for resurrecting Calamoherpe ambigua Brehm 1857	2016	Journal article
108	Olsson U. et al	New insights into the intricate taxonomy and phylogeny of the Sylvia curruca complex	2013	Journal article
109	Ottvall R. et al	Population differentiation in the redshank (Tringa totanus) as revealed by mitochondrial DNA and amplified fragment length polymorphism markers	2005	Journal article
110	Päckert M. et al	A revised phylogeny of nuthatches (Aves, Passeriformes, Sitta) reveals insight in intra- and interspecific diversification patterns in the Palearctic	2020	Journal article
111	Padilla D. P. et al	Population history, gene flow, and bottlenecks in island populations of a secondary seed disperser, the southern grey shrike (Lanius meridionalis koenigi)	2015	Journal article
112	Pârâu L. G. et al	High genetic diversity among breeding Red-backed Shrikes Lanius collurio in the Western Palearctic	2019	Journal article
113	Pasquet E. & Thibault J. C.	Genetic differences among mainland and insular forms of the Citril Finch Serinus citrinella	1997	Journal article
114	Pavlova A.	Comparative phylogeography of Eurasian birds	2004	PhD thesis
115	Pavlova A. et al	Evolutionary history, population genetics, and gene flow in the common rosefinch (Carpodacus erythrinus)	2005	Journal article
116	Pavlova A. et al	Phylogeographic patterns in Motacilla flava and Motacilla citreola: species limits and population history	2003	Journal article
117	Pavlova et al	Different Post-Pleistocene Histories of Eurasian Parids	2006	Journal article
118	Pavlova et al	Mitochondrial DNA and plumage evolution in the white wagtail Motacilla alba	2005	Journal article
119	Pavlova et al	Pleistocene evolution of closely related sand martins Riparia riparia and R. diluta	2008	Journal article
120	Pellegrino I. et al	Evidence for strong genetic structure in European populations of the little owl Athene noctua	2015	Journal article
121	Pellegrino I. et al	Phylogeography and Pleistocene refugia of the Little Owl Athene noctua inferred from mtDNA sequence data	2014	Journal article
122	Pentzold S. et al	Where is the line? Phylogeography and secondary contact of western Palearctic coal tits (Periparus ater: Aves, Passeriformes, Paridae)	2013	Journal article
123	Perez-Tris J. et al	Historical diversification of migration patterns in a passerine bird	2004	Journal article
124	Perktas U. et al	A wide geographical survey of mitochondrial DNA variation in the great spotted woodpecker complex , Dendrocopos major ( Aves : Picidae )	2013	Journal article
125	Perktas U. et al	Phylogeography and species limits in the green woodpecker complex (Aves: Picidae): multiple Pleistocene refugia and range expansion across Europe and the Near East	2011	Journal article
126	Pestano J. et al	Mitochondrial DNA control region diversity in the endangered blue chaffinch, Fringilla teydea	2000	Journal article
127	Pitra C. et al	Population subdivision in Europe’s great bustard inferred from mitochondrial and nuclear DNA sequence variation	2000	Journal article
128	Pons J. M. et al	Gene flow and genetic admixture across a secondary contact zone between two divergent lineages of the Eurasian Green Woodpecker Picus viridis	2019	Journal article
129	Pons J. M. et al	Gene flow and genetic divergence among mainland and insular populations across the south-western range of the Eurasian treecreeper (Certhia familiaris, Aves)	2019	Journal article
130	Pons J. M. et al	Genetic variation among Corsican and continental populations of the Eurasian treecreeper (Aves: Certhia familiaris) reveals the existence of a palaeoendemic mitochondrial lineage	2015	Journal article
131	Pons J. M. et al	Phylogeography of the Eurasian green woodpecker (Picus viridis)	2011	Journal article
132	Pons J. M. et al	The role of western Mediterranean islands in the evolutionary diversification of the spotted flycatcher Muscicapa striata, a long-distance migratory passerine species	2016	Journal article
133	Poulakakis N. et al	Population structure, diversity, and phylogeography in the near-threatened Eurasian black vultures Aegypius monachus (Falconiformes; Accipitridae) in Europe: insights from microsatellite and mitochondrial DNA variation	2008	Journal article
134	Questiau S. et al	Phylogeographical evidence of gene flow among Common Crossbill (Loxia curvirostra, Aves, Fringillidae) populations at the continental level	1999	Journal article
135	Raković M. et al	Geographic patterns of mtDNA and Z-linked sequence variation in the Common Chiffchaff and the ‘chiffchaff complex’	2019	Journal article
136	Randi E. et al	Phylogeography of the rock partridge (Alectoris graeca)	2003	Journal article
137	Randler C. et al	Phylogeography, pre-zygotic isolation and taxonomic status in the endemic Cyprus Wheatear Oenanthe cypriaca	2012	Journal article
138	Resano-Mayor J. et al	Integrating genetic and stable isotope analyses to infer the population structure of the White-winged Snowfinch Montifringilla nivalis in Western Europe	2017	Journal article
139	Rodrigues P. et al	Genetic and morphometric diversity of the goldcrest (Regulus regulus) populations in the Azores	2014	Journal article
140	Rodrigues P. et al	Genetic diversity and morphological variation of the common chaffinch Fringilla coelebs in the Azores	2014	Journal article
141	Rodrigues P. et al	Genetic diversity of the Azores Blackbirds Turdus merula reveals multiple founder events	2016	Journal article
142	Rodrigues P. et al	Phylogeography and genetic diversity of the Robin (Erithacus rubecula) in the Azores Islands: Evidence of a recent colonisation.	2013	Journal article
143	Rodrigues T. M. et al	No genetic differentiation, but less diversity, in the Iberian breeding population of the Eurasian Curlew (Numenius arquata)	2019	Journal article
144	Rodríguez-Muñoz R. et al	Genetic differentiation of an endangered capercaillie (Tetrao urogallus) population at the Southern edge of the species range	2007	Journal article
145	Rönkä N. et al	Near panmixia at the distribution-wide scale but evidence of genetic differentiation in a geographically isolated population of the Terek Sandpiper Xenus cinereus	2019	Journal article
146	Roques S. & Negro J. J.	MtDNA genetic diversity and population history of a dwindling raptorial bird, the red kite (Milvus milvus)	2005	Journal article
147	Rösner S. et al	Two sympatric lineages of the Raven Corvus corax jordansi coexist on the Eastern Canary Islands	2014	Journal article
148	Ruokonen M. et al	Colonization history of the high-arctic pink-footed goose Anser brachyrhynchus	2005	Journal article
149	Rutkowski R. et al	Conservation genetics of the Black Grouse Tetrao tetrix in Poland — distribution of genetic diversity among the last populations	2019	Journal article
150	Rutkowski R. et al	Conservation genetics of the capercaillie in Poland - Delineation of conservation units	2017	Journal article
151	Rutkowski R. et al	Conservation genetics of the Capercaillie Tetrao urogallus in Poland — diversity of mitochondrial DNA in remnant and extinct populations	2017	Journal article
152	Rutkowski R. et al	Genetic Variability of Polish Population of the Capercaillie Tetrao urogallus	2005	Journal article
153	Rutkowski R. et al	Impacts of forest fragmentation and post-glacial colonization on the distribution of genetic diversity in the Polish population of the hazel grouse Terastes bonasia	2016	Journal article
154	Rutkowski R. et al	Population genetics of the Hazel Hen Bonasa bonasia in Poland assessed with non-invasive samples	2012	Journal article
155	Sahlsten J. et al	Inference of hazel grouse population structure using multilocus data: a landscape genetic approach	2008	Journal article
156	Salzburger W. et al	Phylogeography of the Eurasian Willow Tit (Parus montanus) based on DNA sequences of the mitochondrial cytochrome b gene	2002	Journal article
157	Schweizer M. et al	Phylogeography of the House Bunting complex: discordance between species limits and genetic markers	2018	Journal article
158	Segelbacher G. et al	Capercaillie in the Alps: genetic evidence of metapopulation structure and population decline	2002	Journal article
159	Segelbacher G. et al	From connectivity to isolation: genetic consequences of population fragmentation in capercaillie across Europe	2003	Journal article
160	Segelbacher G. et al	Phylogeography of the European capercaillie (Tetrao urogallus) and its implications for conservation	2007	Journal article
161	Senar J. C. et al	Local differentiation in the presence of gene flow in the citril finch Serinus citrinella	2006	Journal article
162	Shannon T. J. et al	A genetic screen of the island races of Wren Troglodytes troglodytes in the North-east Atlantic	2014	Journal article
163	Sittenthaler M. et al	Fine-scale genetic structure in an eastern Alpine black grouse Tetrao tetrix metapopulation	2018	Journal article
164	Song G. et al	Complete taxon sampling of the avian genus Pica (magpies) reveals ancient relictual populations and synchronous Late-Pleistocene demographic expansion across the Northern Hemisphere	2018	Journal article
165	Song G. et al	East Asian allopatry and north Eurasian sympatry in Long-tailed Tit lineages despite similar population dynamics during the late Pleistocene	2016	Journal article
166	Song G. et al	Great journey of Great Tits (Parus major group): Origin, diversification and historical demographics of a broadly distributed bird lineage	2020	Journal article
167	Sonsthagen S. et al	Hybridization among Arctic white-headed gulls (Larus spp.) obscures the genetic legacy of the Pleistocene	2012	Journal article
168	Spurgin L. G. et al	The Great tit HapMap project: a continental-scale analysis of genomic variation in a songbird	2019	Preprint
169	Stervander M. et al	Disentangling the complex evolutionary history of the Western Palearctic blue tits (Cyanistes spp. ) – phylogenomic analyses suggest radiation by multiple colonization events and subsequent isolation	2015	Journal article
170	Suárez N. M. et al	Phylogeography and genetic structure of the Canarian common chaffinch (Fringilla coelebs) inferred with mtDNA and microsatellite loci	2009	Journal article
171	Tan H. Z. et al	Population genomics of two congeneric Palaearctic shorebirds reveals differential impacts of Quaternary climate oscillations across habitats types	2019	Journal article
172	Thibault J. C. et al	Quaternary history of an endemic passerine bird on Corsica Island: glacial refugium and impact of recent forest regression	2016	Journal article
173	Thies L. et al	Population and subspecies differentiation in a high latitude breeding wader, the Common Ringed Plover Charadrius hiaticula.	2018	Journal article
174	Tiedemann R. et al	Mitochondrial DNA and microsatellite variation in the eider duck (Somateria mollissima) indicate stepwise postglacial colonization of Europe and limited current long-distance dispersal	2004	Journal article
175	Tritsch C. et al	Gene flow in the European coal tit, Periparus ater (Aves: Passeriformes): low among Mediterranean populations but high in a continental contact zone	2018	Journal article
176	Väli Ü.	The Greater Spotted Eagle Aquila clanga and the Lesser Spotted Eagle A. pomarina: taxonomy, phylogeography and ecology	2004	PhD thesis
177	Väli Ü. et al	Genetic structure of Greater Aquila clanga and Lesser Spotted Eagle A. pomarina populations: implications for phylogeography and conservation	2004	Proceedings
178	Verkuil Y. I. et al	The interplay between habitat availability and population differentiation: A case study on genetic and morphological structure in an inland wader (Charadriiformes)	2012	Journal article
179	Vili et al	Genetic structure of the Imperial Eagle (Aquila heliaca) population in Slovakia	2009	Journal article
180	von Rönn J. et al	Disruptive selection without genome-wide evolution across a migratory divide	2016	Journal article
181	Wang E. et al	Can Mitogenomes of the Northern Wheatear (Oenanthe oenanthe) Reconstruct Its Phylogeography and Reveal the Origin of Migrant Birds?	2020	Journal article
182	Wang E. et al	Gene flow and genetic drift contribute to high genetic diversity with low phylogeographical structure in European Hoopoes (Upupa epops)	2017	Journal article
183	Wang E. et al	Phylogeography of the Northern Wheatear Oenanthe oenanthe inferred from genome sequencing data	2018	Proceedings
184	Wenink P. W. et al	Global mitochondrial DNA phylogeography of Holarctic breeding Dunlins (Calidris alpina)	1996	Journal article
185	Wenink P. W. et al	Hypervariable-control-region sequences reveal global population structuring in a long-distance migrant shorebird, the Dunlin (Calidris alpina)	1993	Journal article
186	Wenink P. W. et al	Mitochondrial control-region sequences in two shorebird species, the turnstone and the dunlin, and their utility in population genetic studies	1994	Journal article
187	Wennerberg L. et al	Conservation genetics and phylogeography of southern dunlins Calidris alpina schinzii	2008	Journal article
188	Wink M.	Phylogeny of Falconidae and phylogeography of Peregrine Falcons	2018	Journal article
189	Wink M.	Taxonomy and genetics: Phylogenetic and phylogeographic relationships	2008	Book chapter
190	Wink M. et al	Phylogeographic relationships of the Lesser Kestrel Falco naumanni in breeeding and wintering quarters, inferred from nucleotide sequences of mitochondrial cytochrome b gene	2004	Proceedings
191	Winney B. J. et al	The subspecific origin of the inland breeding colonies of the cormorant Phalacrocorax carbo in Britain	2001	Journal article
192	Zehtindjiev P. et al	Population genetic structure in the paddyfield warbler (Acrocephalus agricola Jerd.)	2011	Journal article
193	Zhan X. et al	Exonic versus intronic SNPs: contrasting roles in revealing the population genetic differentiation of a widespread bird species	2015	Journal article
194	Zink M. R. et al	Mitochondrial phylogeographies of five widespread Eurasian bird species	2008	Journal article
195	Zink M. R. et al	Phylogeographic patterns in the great spotted woodpecker Dendrocopos major across Eurasia	2002	Journal article
196	Zink M. R. et al	Recent evolutionary history of the bluethroat (Luscinia svecica) across Eurasia	2003	Journal article
197	Zink M. R. et al	Selective neutrality of mitochondrial ND2 sequences, phylogeography and species limits in Sitta europaea	2006	Journal article
198	Zuccon D. et al	Type specimens matter: new insights on the systematics, taxonomy and nomenclature of the subalpine warbler (Sylvia cantillans) complex	2020	Journal article
