# Supplementary material for: Common patterns in the molecular phylogeography of western palearctic birds: a comprehensive review
Source: J Ornithol. 2021 May 13;162(4):937–59. doi: 10.1007/s10336-021-01893-x (PMC8118378; doi:10.1007/s10336-021-01893-x)
Supplement: Supplementary file 4 — Supplementary file4 (XLSX 16 KB) [file 10336_2021_1893_MOESM4_ESM.xlsx]

## Sheet: GenBank Sequences
Species	Location	Genbank Sequence ID	Sequence Type
European Turtle Dove	Bulgaria	KU588290.1	Cytb
European Turtle Dove	Bulgaria	KU588291.1	Cytb
European Turtle Dove	Bulgaria	KU588292.1	Cytb
European Turtle Dove	Bulgaria	KU588293.1	Cytb
European Turtle Dove	Bulgaria	KU588294.1	Cytb
European Turtle Dove	Bulgaria	KU588295.1	Cytb
European Turtle Dove	Bulgaria	KU588296.1	Cytb
European Turtle Dove	Bulgaria	KU588297.1	Cytb
European Turtle Dove	Bulgaria	KU588298.1	Cytb
European Turtle Dove	Bulgaria	KU588299.1	Cytb
European Turtle Dove	Bulgaria	KU588367.1	Cytb
European Turtle Dove	Bulgaria	KU588368.1	Cytb
European Turtle Dove	Bulgaria	KU588369.1	Cytb
European Turtle Dove	Bulgaria	KU588370.1	Cytb
European Turtle Dove	France	KU588300.1	Cytb
European Turtle Dove	France	KU588301.1	Cytb
European Turtle Dove	France	KU588302.1	Cytb
European Turtle Dove	France	KU588303.1	Cytb
European Turtle Dove	France	KU588304.1	Cytb
European Turtle Dove	France	KU588305.1	Cytb
European Turtle Dove	France	KU588306.1	Cytb
European Turtle Dove	France	KU588307.1	Cytb
European Turtle Dove	France	KU588308.1	Cytb
European Turtle Dove	France	KU588309.1	Cytb
European Turtle Dove	France	KU588310.1	Cytb
European Turtle Dove	France	KU588311.1	Cytb
European Turtle Dove	France	KU588312.1	Cytb
European Turtle Dove	France	KU588313.1	Cytb
European Turtle Dove	France	KU588371.1	Cytb
European Turtle Dove	Greece	KU588315.1	Cytb
European Turtle Dove	Greece	KU588316.1	Cytb
European Turtle Dove	Greece	KU588317.1	Cytb
European Turtle Dove	Greece	KU588318.1	Cytb
European Turtle Dove	Greece	KU588319.1	Cytb
European Turtle Dove	Greece	KU588320.1	Cytb
European Turtle Dove	Greece	KU588321.1	Cytb
European Turtle Dove	Greece	KU588322.1	Cytb
European Turtle Dove	Greece	KU588323.1	Cytb
European Turtle Dove	Greece	KU588324.1	Cytb
European Turtle Dove	Greece	KU588325.1	Cytb
European Turtle Dove	Greece	KU588326.1	Cytb
European Turtle Dove	Greece	KU588327.1	Cytb
European Turtle Dove	Greece	KU588328.1	Cytb
European Turtle Dove	Greece	KU588329.1	Cytb
European Turtle Dove	Greece	KU588330.1	Cytb
European Turtle Dove	Italy	KU588331.1	Cytb
European Turtle Dove	Italy	KU588332.1	Cytb
European Turtle Dove	Italy	KU588333.1	Cytb
European Turtle Dove	Italy	KU588334.1	Cytb
European Turtle Dove	Italy	KU588335.1	Cytb
European Turtle Dove	Italy	KU588336.1	Cytb
European Turtle Dove	Italy	KU588337.1	Cytb
European Turtle Dove	Italy	KU588338.1	Cytb
European Turtle Dove	Italy	KU588372.1	Cytb
European Turtle Dove	Italy	KU588373.1	Cytb
European Turtle Dove	Italy	KU588374.1	Cytb
European Turtle Dove	Italy	KU588375.1	Cytb
European Turtle Dove	Italy	KU588376.1	Cytb
European Turtle Dove	Italy	KU588377.1	Cytb
European Turtle Dove	Italy	KU588378.1	Cytb
European Turtle Dove	Italy	KU588379.1	Cytb
European Turtle Dove	Italy	KU588380.1	Cytb
European Turtle Dove	Malta	KU588339.1	Cytb
European Turtle Dove	Malta	KU588340.1	Cytb
European Turtle Dove	Malta	KU588341.1	Cytb
European Turtle Dove	Malta	KU588342.1	Cytb
European Turtle Dove	Malta	KU588343.1	Cytb
European Turtle Dove	Malta	KU588344.1	Cytb
European Turtle Dove	Malta	KU588345.1	Cytb
European Turtle Dove	Malta	KU588346.1	Cytb
European Turtle Dove	Spain	KU588347.1	Cytb
European Turtle Dove	Spain	KU588348.1	Cytb
European Turtle Dove	Spain	KU588349.1	Cytb
European Turtle Dove	Spain	KU588350.1	Cytb
European Turtle Dove	Spain	KU588351.1	Cytb
European Turtle Dove	Spain	KU588352.1	Cytb
European Turtle Dove	Spain	KU588353.1	Cytb
European Turtle Dove	Spain	KU588354.1	Cytb
European Turtle Dove	Spain	KU588355.1	Cytb
European Turtle Dove	Spain	KU588356.1	Cytb
European Turtle Dove	UK	KU588364.1	Cytb
European Turtle Dove	UK	KU588365.1	Cytb
European Turtle Dove	UK	KU588366.1	Cytb
European Turtle Dove	UK	KU588357.1	Cytb
European Turtle Dove	UK	KU588358.1	Cytb
European Turtle Dove	UK	KU588359.1	Cytb
European Turtle Dove	UK	KU588360.1	Cytb
European Turtle Dove	UK	KU588361.1	Cytb
European Turtle Dove	UK	KU588362.1	Cytb
European Turtle Dove	UK	KU588363.1	Cytb
European Turtle Dove	UK	KU588381.1	Cytb
European Turtle Dove	UK	KU588382.1	Cytb
European Turtle Dove	UK	KU588383.1	Cytb
European Turtle Dove	UK	KU588384.1	Cytb
European Green Woodpecker	Austria	JN021981.1	ND2
European Green Woodpecker	Austria	JN021982.1	ND2
European Green Woodpecker	Austria	JN021983.1	ND2
European Green Woodpecker	Austria	JN021984.1	ND2
European Green Woodpecker	Austria	JN021985.1	ND2
European Green Woodpecker	Austria	JN021986.1	ND2
European Green Woodpecker	Austria	JN021987.1	ND2
European Green Woodpecker	Austria	JN021988.1	ND2
European Green Woodpecker	Azerbaijan	JN022011.1	ND2
European Green Woodpecker	Azerbaijan	JN022012.1	ND2
European Green Woodpecker	Bosnia	JN021989.1	ND2
European Green Woodpecker	Georgia	JN022008.1	ND2
European Green Woodpecker	Greece	JN022018.1	ND2
European Green Woodpecker	Iran	JN022013.1	ND2
European Green Woodpecker	Iran	JN022014.1	ND2
European Green Woodpecker	Iran	JN022015.1	ND2
European Green Woodpecker	Iran	JN022016.1	ND2
European Green Woodpecker	Italy	JN021956.1	ND2
European Green Woodpecker	Italy	JN021957.1	ND2
European Green Woodpecker	Italy	JN021958.1	ND2
European Green Woodpecker	Italy	JN021959.1	ND2
European Green Woodpecker	Italy	JN021960.1	ND2
European Green Woodpecker	Italy	JN021961.1	ND2
European Green Woodpecker	Italy	JN021962.1	ND2
European Green Woodpecker	Italy	JN021963.1	ND2
European Green Woodpecker	Italy	JN021964.1	ND2
European Green Woodpecker	Italy	JN021965.1	ND2
European Green Woodpecker	Italy	JN021966.1	ND2
European Green Woodpecker	Italy	JN021967.1	ND2
European Green Woodpecker	Italy	JN021968.1	ND2
European Green Woodpecker	Italy	JN021969.1	ND2
European Green Woodpecker	Italy	JN021970.1	ND2
European Green Woodpecker	Macedonia	JN021990.1	ND2
European Green Woodpecker	Macedonia	JN021991.1	ND2
European Green Woodpecker	Romania	JN021993.1	ND2
European Green Woodpecker	Romania	JN021994.1	ND2
European Green Woodpecker	Romania	JN021995.1	ND2
European Green Woodpecker	Romania	JN021996.1	ND2
European Green Woodpecker	Romania	JN021997.1	ND2
European Green Woodpecker	Romania	JN021999.1	ND2
European Green Woodpecker	Russia	JN022006.1	ND2
European Green Woodpecker	Russia	JN022007.1	ND2
European Green Woodpecker	Russia	JN022009.1	ND2
European Green Woodpecker	Russia	JN022010.1	ND2
European Green Woodpecker	Serbia	JN021992.1	ND2
European Green Woodpecker	Sweden	JN022000.1	ND2
European Green Woodpecker	Sweden	JN022001.1	ND2
European Green Woodpecker	Sweden	JN022002.1	ND2
European Green Woodpecker	Sweden	JN022003.1	ND2
European Green Woodpecker	Sweden	JN022004.1	ND2
European Green Woodpecker	Sweden	JN022005.1	ND2
European Green Woodpecker	Turkey	JN021971.1	ND2
European Green Woodpecker	Turkey	JN021972.1	ND2
European Green Woodpecker	Turkey	JN021973.1	ND2
European Green Woodpecker	Turkey	JN021974.1	ND2
European Green Woodpecker	Turkey	JN021975.1	ND2
European Green Woodpecker	Turkey	JN022017.1	ND2
European Green Woodpecker	UK	JN021976.1	ND2
European Green Woodpecker	UK	JN021977.1	ND2
European Green Woodpecker	UK	JN021978.1	ND2
European Green Woodpecker	UK	JN021979.1	ND2
European Green Woodpecker	UK	JN021980.1	ND2
African Blue Tit	El Hierro	DQ474017.1	Cytb
African Blue Tit	El Hierro	DQ474018.1	Cytb
African Blue Tit	El Hierro	DQ474019.1	Cytb
African Blue Tit	El Hierro	DQ474020.1	Cytb
African Blue Tit	El Hierro	DQ474021.1	Cytb
African Blue Tit	El Hierro	DQ474022.1	Cytb
African Blue Tit	El Hierro	KC202338.1	Cytb
African Blue Tit	El Hierro	KC202339.1	Cytb
African Blue Tit	Fuerteventura	DQ474023.1	Cytb
African Blue Tit	Fuerteventura	DQ474024.1	Cytb
African Blue Tit	Fuerteventura	DQ474025.1	Cytb
African Blue Tit	Fuerteventura	DQ474026.1	Cytb
African Blue Tit	Fuerteventura	DQ474027.1	Cytb
African Blue Tit	Fuerteventura	DQ474028.1	Cytb
African Blue Tit	Fuerteventura	DQ474029.1	Cytb
African Blue Tit	Fuerteventura	DQ474030.1	Cytb
African Blue Tit	Fuerteventura	DQ474031.1	Cytb
African Blue Tit	Fuerteventura	KC202335.1	Cytb
African Blue Tit	Gran Canaria	DQ474052.1	Cytb
African Blue Tit	Gran Canaria	DQ474053.1	Cytb
African Blue Tit	Gran Canaria	DQ474054.1	Cytb
African Blue Tit	Gran Canaria	DQ474055.1	Cytb
African Blue Tit	Gran Canaria	DQ474056.1	Cytb
African Blue Tit	Gran Canaria	DQ474057.1	Cytb
African Blue Tit	Gran Canaria	DQ474058.1	Cytb
African Blue Tit	Gran Canaria	DQ474059.1	Cytb
African Blue Tit	Gran Canaria	DQ474060.1	Cytb
African Blue Tit	Gran Canaria	KC202363.1	Cytb
African Blue Tit	Gran Canaria	KP759205.1	Cytb
African Blue Tit	Gran Canaria	KP759233.1	Cytb
African Blue Tit	Gran Canaria	KP759250.1	Cytb
African Blue Tit	Gran Canaria	KP759253.1	Cytb
African Blue Tit	Gran Canaria	KP759269.1	Cytb
African Blue Tit	La Gomera	DQ473999.1	Cytb
African Blue Tit	La Gomera	DQ474000.1	Cytb
African Blue Tit	La Gomera	DQ474001.1	Cytb
African Blue Tit	La Gomera	DQ474002.1	Cytb
African Blue Tit	La Gomera	DQ474003.1	Cytb
African Blue Tit	La Gomera	DQ474004.1	Cytb
African Blue Tit	La Gomera	DQ474005.1	Cytb
African Blue Tit	La Gomera	DQ474006.1	Cytb
African Blue Tit	La Gomera	DQ474007.1	Cytb
African Blue Tit	La Gomera	DQ474008.1	Cytb
African Blue Tit	La Gomera	KC202343.1	Cytb
African Blue Tit	La Gomera	KC202344.1	Cytb
African Blue Tit	La Palma	DQ474044.1	Cytb
African Blue Tit	La Palma	DQ474045.1	Cytb
African Blue Tit	La Palma	DQ474046.1	Cytb
African Blue Tit	La Palma	DQ474047.1	Cytb
African Blue Tit	La Palma	DQ474061.1	Cytb
African Blue Tit	La Palma	KC202340.1	Cytb
African Blue Tit	Lanzarote	DQ474032.1	Cytb
African Blue Tit	Lanzarote	DQ474033.1	Cytb
African Blue Tit	Lanzarote	DQ474034.1	Cytb
African Blue Tit	Lanzarote	DQ474035.1	Cytb
African Blue Tit	Lanzarote	DQ474036.1	Cytb
African Blue Tit	Lanzarote	DQ474037.1	Cytb
African Blue Tit	Lanzarote	DQ474038.1	Cytb
African Blue Tit	Libya	KC202346.1	Cytb
African Blue Tit	Libya	KC202347.1	Cytb
African Blue Tit	Libya	KC202348.1	Cytb
African Blue Tit	Libya	KC202349.1	Cytb
African Blue Tit	Morocco	DQ474048.1	Cytb
African Blue Tit	Morocco	DQ474049.1	Cytb
African Blue Tit	Morocco	DQ474050.1	Cytb
African Blue Tit	Morocco	DQ474051.1	Cytb
African Blue Tit	Morocco	KC202333.1	Cytb
African Blue Tit	Morocco	KC202355.1	Cytb
African Blue Tit	Morocco	KC202356.1	Cytb
African Blue Tit	Morocco	KC202357.1	Cytb
African Blue Tit	Morocco	KC202358.1	Cytb
African Blue Tit	Tenerife	DQ474009.1	Cytb
African Blue Tit	Tenerife	DQ474010.1	Cytb
African Blue Tit	Tenerife	DQ474011.1	Cytb
African Blue Tit	Tenerife	DQ474012.1	Cytb
African Blue Tit	Tenerife	DQ474013.1	Cytb
African Blue Tit	Tenerife	DQ474014.1	Cytb
African Blue Tit	Tenerife	DQ474015.1	Cytb
African Blue Tit	Tenerife	DQ474016.1	Cytb
African Blue Tit	Tenerife	KC202341.1	Cytb
African Blue Tit	Tenerife	KC202342.1	Cytb
